# Supplementary material for: Microfluidic assessment of adhesion by surface display (MAPS-D): a novel method for evaluating peptide adhesion to polystyrene and poly(methyl methacrylate)
Source: RSC Adv. 2025 Sep 17;15(40):33854–67. doi: 10.1039/d5ra02983j (PMC12442031; doi:10.1039/d5ra02983j)
Supplement: RA-015-D5RA02983J-s002 [file RA-015-D5RA02983J-s002.zip]

Archive with 7 entries (6 files):
- Plasmid maps/
- Plasmid maps/p15a-AmpR-TU2.gbk
- Plasmid maps/pDSJR.gbk
- Plasmid maps/pFES.2AB.gbk
- Plasmid maps/pYTK001 - 234 UTK mRFP DO.gbk
- Plasmid maps/pYTK001.gbk
- Plasmid maps/README on these files.txt
