# Supplementary material for: Microfluidic assessment of adhesion by surface display (MAPS-D): a novel method for evaluating peptide adhesion to polystyrene and poly(methyl methacrylate)
Source: RSC Adv. 2025 Sep 17;15(40):33854–67. doi: 10.1039/d5ra02983j (PMC12442031; doi:10.1039/d5ra02983j)
Supplement: RA-015-D5RA02983J-s002 [file RA-015-D5RA02983J-s002.zip › Plasmid maps/p15a-AmpR-TU2.gbk]

LOCUS       Exported                3090 bp ds-DNA     circular SYN 11-AUG-2021
DEFINITION  Low-copy TU2 GFP-DO.
ACCESSION   urn.local...tt-cradhhi
VERSION     .
KEYWORDS    .
SOURCE      synthetic DNA construct
  ORGANISM  synthetic DNA construct
REFERENCE   1  (bases 1 to 3090)
  AUTHORS   .
  TITLE     Direct Submission
  JOURNAL   Exported Wednesday, Aug 11, 2021 from SnapGene 5.2.2
            https://www.snapgene.com
FEATURES             Location/Qualifiers
     source          1..3090
                     /organism="synthetic DNA construct"
                     /mol_type="other DNA"
     misc_feature    20..162
                     /label=Con1
                     /note="/Transferred_From=pYTK003, pYTK067"
                     /note="/Transferred_Similarity=100.00%"
                     /note="color: #fffd6c"
     misc_feature    163..168
                     /label=BsmBI
                     /note="Geneious type: restriction site"
                     /note="/Recognition_pattern=CGTCTC(1/5)"
                     /note="/annotation_group=CGTCTC"
                     /note="color: #a6acb3"
     misc_feature    170..194
                     /label=Con1 scar
                     /note="/Transferred_From=pYTK003"
                     /note="/Transferred_Similarity=100.00%"
                     /note="color: #fffd6c"
     misc_feature    complement(200..205)
                     /label=BsaI
                     /note="Geneious type: restriction site"
                     /note="/Recognition_pattern=GGTCTC(1/5)"
                     /note="/annotation_group=GGTCTC"
                     /note="color: #a6acb3; direction: LEFT"
     promoter        206..335
                     /label=BBa_J72163 GlpT Promoter
                     /note="/Transferred_From=pYTK001, pYTK047, pYTK050, 
                     pYTK095,pYTK096"
                     /note="/Transferred_Similarity=100.00%"
                     /note="color: #9eff91"
     RBS             336..371
                     /label=sfGFP Ribosome Binding Site
                     /note="/Transferred_From=pYTK001, pYTK047, pYTK050, 
                     pYTK095,pYTK096"
                     /note="/Transferred_Similarity=100.00%"
                     /note="color: #9eff91"
     CDS             372..1088
                     /label=sfGFP
                     /note="/Transferred_From=pYTK001, pYTK047, pYTK050, 
                     pYTK095,pYTK096"
                     /note="/Transferred_Similarity=100.00%"
                     /note="color: #34ff03; direction: RIGHT"
     terminator      1089..1217
                     /label=BBa_B0015 Terminator
                     /note="/Transferred_From=pYTK001, pYTK047, pYTK050, 
                     pYTK083,pYTK084, pYTK085, pYTK089, pYTK090, pYTK091, 
                     pYTK095, pYTK096"
                     /note="/Transferred_Similarity=100.00%"
                     /note="color: #9eff91"
     terminator      1184..1203
                     /label=stem_loop_early_T7 term
                     /note="/Imported_from=Pla sMapper"
                     /note="/Transferred_From=stem_loop_early_T7 term"
                     /note="/Transferred_Similarity=100.00%"
                     /note="color: #ffffff"
     misc_feature    1218..1223
                     /label=BsaI
                     /note="Geneious type: restriction site"
                     /note="/Recognition_pattern=GGTCTC(1/5)"
                     /note="/annotation_group=GGTCTC"
                     /note="color: #a6acb3"
     misc_feature    complement(1234..1239)
                     /label=BsmBI
                     /note="Geneious type: restriction site"
                     /note="/Methylation=CpG:some blocked, EcoBI:impaired"
                     /note="/Recognition_pattern=CGTCTC(1/5)"
                     /note="/annotation_group=CGTCTC"
                     /note="color: #a6acb3; direction: LEFT"
     misc_feature    1240..1382
                     /label=Con2
                     /note="/Transferred_From=pYTK004, pYTK068"
                     /note="/Transferred_Similarity=100.00%"
                     /note="color: #fffd6c"
     promoter        1402..1532
                     /label=AmpR Promoter
                     /note="/Transferred_From=pYTK083, pYTK089, pYTK095"
                     /note="/Transferred_Similarity=100.00%"
                     /note="color: #ff6666"
     promoter        1463..1491
                     /label=amp prom
                     /note="/Imported_from=Pla sMapper"
                     /note="/Transferred_From=amp prom"
                     /note="/Transferred_Similarity=100.00%"
                     /note="color: #ffffff"
     CDS             1533..2390
                     /label=AmpR
                     /note="/Transferred_From=pYTK083, pYTK089, pYTK095"
                     /note="/Transferred_Similarity=100.00%"
                     /note="color: #9f4240; direction: RIGHT"
     terminator      2391..2487
                     /label=AmpR Terminator
                     /note="/Transferred_From=pYTK083, pYTK089, pYTK095"
                     /note="/Transferred_Similarity=100.00%"
                     /note="color: #ff6666"
     misc_feature    2488..2491
                     /label=5' Overhang
                     /label=nonstandard type: overhang
                     /note="/created_by=User"
                     /note="color: #a6acb3"
     rep_origin      2494..3039
                     /direction=RIGHT
                     /label=p15A ori
                     /note="Plasmids containing the medium-copy-number 
                     p15Aorigin of replication can be propagated in E. coli 
                     cells that contain a second plasmid with the ColE1 origin."
                     /note="/Transferred_From=pSW002-PpsbA-DsRedExpress2, 
                     pSW003"
                     /note="/Transferred_Similarity=100.00%"
                     /note="color: #ffff00"
     misc_feature    2494..3039
                     /label=p15A
                     /note="/Transferred_From=AmyE-DO, DO-2-3a-3b-4 
                     practice,RMJpractice DO, RMJpractice DO - pYTK001 - High - 
                     Type 2 Pspank-lacO-spoVG RBS 2 - pYTK001 - High - Type 3a 
                     amyQ - pYTK001 - High - Type 3b new BsTK bgaB - pYTK001 - 
                     High - Type 4  amyA, TU1 Med, TU1R Med, TU2 Med"
                     /note="/Transferred_Similarity=100.00%"
                     /note="color: #d6b295"
     misc_feature    complement(2722..2741)
                     /label=JP.p15A-F
                     /note="/Transferred_From=AmyE-DO, DO-2-3a-3b-4 
                     practice,RMJpractice DO, RMJpractice DO - pYTK001 - High - 
                     Type 2 Pspank-lacO-spoVG RBS 2 - pYTK001 - High - Type 3a 
                     amyQ - pYTK001 - High - Type 3b new BsTK bgaB - pYTK001 - 
                     High - Type 4  amyA, TU1 Med, TU1R Med, TU2 Med, TU2R Med, 
                     TU3 Med, TU3R Med, TU4 Med, TU4R Med, TU5 Med, TU5R Med, 
                     TU6 Med, TU6R Med"
                     /note="/Transferred_Similarity=100.00%"
                     /note="color: #85dae9; direction: LEFT"
     primer_bind     complement(2746..2771)
                     /label=JG.pBR322.R
                     /note="color: black; sequence: CGCCTTATCCGGTAACTATCGTCTTG"
     primer_bind     2746..2771
                     /label=JG.pBR322.F
                     /note="color: black; sequence: CAAGACGATAGTTACCGGATAAGGCG"
     misc_feature    complement(2807..2818)
                     /label=G4 box
                     /label=nonstandard type: Site
                     /note="G4 box"
                     /note="/Transferred_From=WP_017680405, 
                     WP_040275832,WP_048772933"
                     /note="/Transferred_Translation_Similarity=100.00%"
                     /note="/site_type=other"
                     /note="color: #a6acb3; direction: LEFT"
                     /db_xref="CDD:206648"
     primer_bind     complement(3018..3028)
                     /label=PS6
                     /note="/Transferred_From=Exported"
                     /note="/Transferred_Similarity=100.00%"
                     /note="color: #a020f0; direction: LEFT"
     misc_feature    3023..3042
                     /label=Redesign RMJ universal F 132
                     /note="/Transferred_From=pYTK001 - High, pYTK001 - High - 
                     Type2aa BDP template, pYTK001 - High - Type 3-4R GFP 
                     (reversed)"
                     /note="/Transferred_Similarity=100.00%"
                     /note="/created_by=randi.m.pullen"
                     /note="color: #a6acb3"
     misc_feature    3083..3090
                     /label=NotI
                     /note="Geneious type: restriction site"
                     /note="/Methylation=CpG:variable"
                     /note="/Recognition_pattern=GC^GGCCGC"
                     /note="/annotation_group=GCGGCCGC"
                     /note="color: #a6acb3"
ORIGIN
        1 ccctgaattc gcatctagaa cggggtcatc acggctcatc atgcgccaaa caaatgtgtg
       61 caatacacgc tcggatgact gcatgatgac cgcactgact ggggacagca gatccaccta
      121 agcctgtgag agaagcagac acccgacaga tcaaggcagt tacgtctcac caaaccagat
      181 gtcaacacag ctacaacgtg agaccgaaag tgaaacgtga tttcatgcgt cattttgaac
      241 attttgtaaa tcttatttaa taatgtgtgc ggcaattcac atttaattta tgaatgtttt
      301 cttaacatcg cggcaactca agaaacggca ggttcggatc ttagctacta gagaaagagg
      361 agaaatacta gatgcgtaaa ggcgaagagc tgttcactgg tgtcgtccct attctggtgg
      421 aactggatgg tgatgtcaac ggtcataagt tttccgtgcg tggcgagggt gaaggtgacg
      481 caactaatgg taaactgacg ctgaagttca tctgtactac tggtaaactg ccggttcctt
      541 ggccgactct ggtaacgacg ctgacttatg gtgttcagtg ctttgctcgt tatccggacc
      601 atatgaagca gcatgacttc ttcaagtccg ccatgccgga aggctatgtg caggaacgca
      661 cgatttcctt taaggatgac ggcacgtaca aaacgcgtgc ggaagtgaaa tttgaaggcg
      721 ataccctggt aaaccgcatt gagctgaaag gcattgactt taaagaggac ggcaatatcc
      781 tgggccataa gctggaatac aattttaaca gccacaatgt ttacatcacc gccgataaac
      841 aaaaaaatgg cattaaagcg aattttaaaa ttcgccacaa cgtggaggat ggcagcgtgc
      901 agctggctga tcactaccag caaaacactc caatcggtga tggtcctgtt ctgctgccag
      961 acaatcacta tctgagcacg caaagcgttc tgtctaaaga tccgaacgag aaacgcgatc
     1021 atatggttct gctggagttc gtaaccgcag cgggcatcac gcatggtatg gatgaactgt
     1081 acaaatgacc aggcatcaaa taaaacgaaa ggctcagtcg aaagactggg cctttcgttt
     1141 tatctgttgt ttgtcggtga acgctctcta ctagagtcac actggctcac cttcgggtgg
     1201 gcctttctgc gtttataggt ctcagctgga tgtgagacga taaatcgcag ccaagtgagt
     1261 gaatagatga cgcaccacgg tcagacacgg ccacatcgta tctcacagga gcaagcgcga
     1321 taggagcact cacacatagt acggtgatcc gctgactcct ttgcccaaat aagacgtgag
     1381 ccactagtgc actgcagtac acaggtggca cttttcgggg aaatgtgcgc ggaaccccta
     1441 tttgtttatt tttctaaata cattcaaata tgtatccgct catgagacaa taaccctgat
     1501 aaatgcttca ataatattga aaaaggaaga gtatgagtat tcaacatttc cgtgtcgccc
     1561 ttattccctt ttttgcggca ttttgccttc ctgtttttgc tcacccagaa acgctggtga
     1621 aagtaaaaga tgctgaagat cagttgggtg cacgagtggg ttacatcgaa ctggatctca
     1681 acagcggtaa gatccttgag agttttcgcc ccgaagaacg ttttccaatg atgagcactt
     1741 ttaaagttct gctatgtggc gcggtattat cccgtattga cgccgggcaa gagcaactcg
     1801 gtcgccgcat acactattct cagaatgact tggttgagta ctcaccagtc acagaaaagc
     1861 atcttacgga tggcatgaca gtaagagaat tatgcagtgc tgccataacc atgagtgata
     1921 acactgcggc caacttactt ctgacaacga tcggaggacc gaaggagcta accgcttttt
     1981 tgcacaacat gggggatcat gtaactcgcc ttgatcgttg ggaaccggag ctgaatgaag
     2041 ccataccaaa cgacgagcgt gacaccacga tgcctgtagc aatggcaaca acgttgcgca
     2101 aactattaac tggcgaacta cttactctag cttcccggca acaattaata gactggatgg
     2161 aggcggataa agttgcagga ccacttctgc gctcggccct tccggctggc tggtttattg
     2221 ctgataaatc tggagccggt gagcgtgggt cccgcggtat cattgcagca ctggggccag
     2281 atggtaagcc ctcccgtatc gtagttatct acacgacggg gagtcaggca actatggatg
     2341 aacgaaatag acagatcgct gagataggtg cctcactgat taagcattgg taactgtcag
     2401 accaagttta ctcatatata ctttagattg atttaaaact tcatttttaa tttaaaagga
     2461 tctaggtgaa gatccttttt gataatcccg agcttgagat cgttttggtc tgcgcgtaat
     2521 ctcttgctct gaaaacgaaa aaaccgcctt gcagggcggt ttttcgaagg ttctctgagc
     2581 taccaactct ttgaaccgag gtaactggct tggaggagcg cagtcaccaa aacttgtcct
     2641 ttcagtttag ccttaaccgg cgcatgactt caagactaac tcctctaaat caattaccag
     2701 tggctgctgc cagtggtgct tttgcatgtc tttccgggtt ggactcaaga cgatagttac
     2761 cggataaggc gcagcggtcg gactgaacgg ggggttcgtg catacagtcc agcttggagc
     2821 gaactgccta cccggaactg agtgtcaggc gtggaatgag acaaacgcgg ccataacagc
     2881 ggaatgacac cggtaaaccg aaaggcagga acaggagagc gcacgaggga gccgccaggg
     2941 ggaaacgcct ggtatcttta tagtcctgtc gggtttcgcc accactgatt tgagcgtcag
     3001 atttcgtgat gcttgtcagg ggggcggagc ctatggaaaa acggctttgc cgcggccctc
     3061 tcacttccct gttaagtatc ttgcggccgc
//
