# Supplementary material for: Microfluidic assessment of adhesion by surface display (MAPS-D): a novel method for evaluating peptide adhesion to polystyrene and poly(methyl methacrylate)
Source: RSC Adv. 2025 Sep 17;15(40):33854–67. doi: 10.1039/d5ra02983j (PMC12442031; doi:10.1039/d5ra02983j)
Supplement: RA-015-D5RA02983J-s002 [file RA-015-D5RA02983J-s002.zip › Plasmid maps/pDSJR.gbk]

LOCUS       Exported                5992 bp ds-DNA     circular SYN 11-AUG-2021
DEFINITION  eCPX.
ACCESSION   urn.local...1z-a5zse6m
VERSION     .
KEYWORDS    .
SOURCE      synthetic DNA construct
  ORGANISM  synthetic DNA construct
REFERENCE   1  (bases 1 to 5992)
  AUTHORS   .
  TITLE     Direct Submission
  JOURNAL   Exported Wednesday, Aug 11, 2021 from SnapGene 5.2.2
            https://www.snapgene.com
COMMENT     >pDSJR Compiled SequenceCOMMENT                         COMMENT 
            ApEinfo:methylated:1.
FEATURES             Location/Qualifiers
     source          1..5992
                     /organism="synthetic DNA construct"
                     /mol_type="other DNA"
                     /note="color: #ffffff"
     misc_feature    51..119
                     /standard_name="Signal Peptide"
                     /label=Signal Peptide
                     /note="color: #a6acb3"
     misc_feature    51..53
                     /standard_name="Start eCPX"
                     /label=Start eCPX
                     /note="color: #a6acb3"
     misc_feature    120..701
                     /standard_name="Mature eCPX"
                     /label=Mature eCPX
                     /note="color: #a6acb3"
     misc_feature    120..134
                     /standard_name="N-terminus-GTSGQ"
                     /label=N-terminus-GTSGQ
                     /note="color: #a6acb3"
     misc_feature    135..142
                     /standard_name="Post-Peptide Insert"
                     /label=Post-Peptide Insert
                     /note="color: #a6acb3"
     misc_feature    564..575
                     /standard_name="BbsI"
                     /label=BbsI
                     /note="color: #a6acb3"
     misc_feature    645..701
                     /standard_name="P2X Peptide (C-term)"
                     /label=P2X Peptide (C-term)
                     /note="color: #a6acb3"
     misc_feature    699..701
                     /standard_name="Stop eCPX"
                     /label=Stop eCPX
                     /note="color: #a6acb3"
     misc_feature    1684..2139
                     /standard_name="f1 ori"
                     /label=f1 ori
                     /note="color: #a6acb3"
     misc_feature    complement(2695..3354)
                     /standard_name="CmR"
                     /label=CmR
                     /note="color: #a6acb3; direction: LEFT"
     misc_feature    complement(3355..3457)
                     /standard_name="cat promoter"
                     /label=cat promoter
                     /note="color: #a6acb3; direction: LEFT"
     misc_feature    complement(3983..4528)
                     /standard_name="p15A ori"
                     /label=p15A ori
                     /note="color: #a6acb3; direction: LEFT"
     misc_feature    complement(4803..5681)
                     /standard_name="araC"
                     /label=araC
                     /note="color: #a6acb3; direction: LEFT"
     misc_feature    5708..5992
                     /standard_name="araBAD promoter"
                     /label=araBAD promoter
                     /note="color: #a6acb3"
ORIGIN
        1 acccgttttt ttgggctagc gaattcgagc tcggtacctt tgaggtggtt atgaaaaaaa
       61 ttgcatgtct ttcagcactg gccgcagttc tggctttcac cgcaggtact tccgtagctg
      121 ggacgtctgg ccagggctcg agcggtggca gcggtggctc tggtggttcc ggtgactaca
      181 acaaaaacca gtactacggc atcactgctg gtccggctta ccgcattaac gactgggcaa
      241 gcatctacgg tgtagtgggt gtgggttatg gtaaattcca gaccactgaa tacccgacct
      301 acaaacacga caccagcgac tacggtttct cctacggtgc gggtctgcag ttcaacccga
      361 tggaaaacgt tgctctggac ttctcttacg agcagagccg tattcgtagc gttgacgtag
      421 gcacctggat tctgtccgtt ggttaccgct tcggctccaa atcccgccgt gcgacttcta
      481 ctgtaactgg cggttacgca cagagcgacg ctcagggcca aatgaacaaa atgggcggtt
      541 tcaacctgaa ataccgctat gaagaagaca acagcccgct gggtgtgatc ggttctttca
      601 cttacaccga gaaaagccgt actgcaagcg gccaaggtgg ccaacacatc agccagtgga
      661 agccgaaggt cccgaaccgc gaggacaaat acaagaagta acaagcttgg ctgttttggc
      721 ggatgagaga agattttcag cctgatacag attaaatcag aacgcagaag cggtctgata
      781 aaacagaatt tgcctggcgg cagtagcgcg gtggtcccac ctgaccccat gccgaactca
      841 gaagtgaaac gccgtagcgc cgatggtagt gtggggtctc cccatgcgag agtagggaac
      901 tgccaggcat caaataaaac gaaaggctca gtcgaaagac tgggcctttc gttttatctg
      961 ttgtttgtcg gtgaacgctc tcctgagtag gacaaatccg ccgggagcgg atttgaacgt
     1021 tgcgaagcaa cggcccggag ggtggcgggc aggacgcccg ccataaactg ccaggcatca
     1081 aattaagcag aaggccatcc tgacggatgg cctttttgcg tttctacaaa ctcttttgtt
     1141 tatttttcta aatacattca aatatgtatc cgctcatgag acaataaccc tgataaatgc
     1201 ttcaataata ttgaaaaagg aagagtatga gtattcaaca tttccgtgtc gcccttattc
     1261 ccttttttgc ggcattttgc cttcctgttt ttgctcaccc agaaacgctg gtgaaagtaa
     1321 aagatgctga agatcagttg ggtgcagcaa actattaact ggcgaactac ttactctagc
     1381 ttcccggcaa caattaatag actggatgga ggcggataaa gttgcaggac cacttctgcg
     1441 ctcggccctt ccggctggct ggtttattgc tgataaatct ggagccggtg agcgtgggtc
     1501 tcgcggtatc attgcagcac tggggccaga tggtaagccc tcccgtatcg tagttatcta
     1561 cacgacgggg agtcaggcaa ctatggatga acgaaataga cagatcgctg agataggtgc
     1621 ctcactgatt aagcattggt aactgtcaga ccaagtttac tcatatatac tttagattga
     1681 tttacgcgcc ctgtagcggc gcattaagcg cggcgggtgt ggtggttacg cgcagcgtga
     1741 ccgctacact tgccagcgcc ctagcgcccg ctcctttcgc tttcttccct tcctttctcg
     1801 ccacgttcgc cggctttccc cgtcaagctc taaatcgggg gctcccttta gggttccgat
     1861 ttagtgcttt acggcacctc gaccccaaaa aacttgattt gggtgatggt tcacgtagtg
     1921 ggccatcgcc ctgatagacg gtttttcgcc ctttgacgtt ggagtccacg ttctttaata
     1981 gtggactctt gttccaaact ggaacaacac tcaaccctat ctcgggctat tcttttgatt
     2041 tataagggat tttgccgatt tcggcctatt ggttaaaaaa tgagctgatt taacaaaaat
     2101 ttaacgcgaa ttttaacaaa atattaacgt ttacaattta aaaggatcta ggtgaagatc
     2161 ctttttgata atctcatgac caaaatccct taacgtgagt tttcgttcca ctgagcgtca
     2221 gaccccgtag aaaagatcaa aggatcttct tgagatcctt tttttctgcg cgtaatctgc
     2281 tgcttgcaaa caaaaaaacc accgctacca gcggtggttt gtttgccgga tcaagagcta
     2341 ccaactcttt ttccgaaggt aactggcttc agcagagcgc agataccaaa tactgtcctt
     2401 ctagtgtagc cgtagttagg ccaccacttc aagaactctg tagcaccgcc tacatacctc
     2461 gctctgctaa tcctgttacc agtcaggcat ttgagaagca cacggtcaca ctgcttccgg
     2521 tagtcaataa accggtaaac cagcaataga cataagcggc tatttaacga ccctgccctg
     2581 aaccgacgac cgggtcgaat ttgctttcga atttctgcca ttcatccgct tattatcact
     2641 tattcaggcg tagcaaccag gcgtttaagg gcaccaataa ctgccttaaa aaaattacgc
     2701 cccgccctgc cactcatcgc agtactgttg taattcatta agcattctgc cgacatggaa
     2761 gccatcacaa acggcatgat gaacctgaat cgccagcggc atcagcacct tgtcgccttg
     2821 cgtataatat ttgcccatgg tgaaaacggg ggcgaagaag ttgtccatat tggccacgtt
     2881 taaatcaaaa ctggtgaaac tcacccaggg attggctgag acgaaaaaca tattctcaat
     2941 aaacccttta gggaaatagg ccaggttttc accgtaacac gccacatctt gcgaatatat
     3001 gtgtagaaac tgccggaaat cgtcgtggta ttcactccag agcgatgaaa acgtttcagt
     3061 ttgctcatgg aaaacggtgt aacaagggtg aacactatcc catatcacca gctcaccgtc
     3121 tttcattgcc atacggaatt ccggatgagc attcatcagg cgggcaagaa tgtgaataaa
     3181 ggccggataa aacttgtgct tatttttctt tacggtcttt aaaaaggccg taatatccag
     3241 ctgaacggtc tggttatagg tacattgagc aactgactga aatgcctcaa aatgttcttt
     3301 acgatgccat tgggatatat caacggtggt atatccagtg atttttttct ccattttagc
     3361 ttccttagct cctgaaaatc tcgataactc aaaaaatacg cccggtagtg atcttatttc
     3421 attatggtga aagttggaac ctcttacgtg ccgatcaacg tctcattttc gccaaaagtt
     3481 ggcccagggc ttcccggtat caacagggac accaggattt atttattctg cgaagtgatc
     3541 ttccgtcaca ggtatttatt cggcgcaaag tgcgtcgggt gatgctgcca acttactgat
     3601 ttagtgtatg atggtgtttt tgaggtgctc cagtggcttc tgtttctatc agctgtccct
     3661 cctgttcagc tactgacggg gtggtgcgta acggcaaaag caccgccgga catcagcgct
     3721 agcggagtgt atactggctt actatgttgg cactgatgag ggtgtcagtg aagtgcttca
     3781 tgtggcagga gaaaaaaggc tgcaccggtg cgtcagcaga atatgtgata caggatatat
     3841 tccgcttcct cgctcactga ctcgctacgc tcggtcgttc gactgcggcg agcggaaatg
     3901 gcttacgaac ggggcggaga tttcctggaa gatgccagga agatacttaa cagggaagtg
     3961 agagggccgc ggcaaagccg tttttccata ggctccgccc ccctgacaag catcacgaaa
     4021 tctgacgctc aaatcagtgg tggcgaaacc cgacaggact ataaagatac caggcgtttc
     4081 cccctggcgg ctccctcgtg cgctctcctg ttcctgcctt tcggtttacc ggtgtcattc
     4141 cgctgttatg gccgcgtttg tctcattcca cgcctgacac tcagttccgg gtaggcagtt
     4201 cgctccaagc tggactgtat gcacgaaccc cccgttcagt ccgaccgctg cgccttatcc
     4261 ggtaactatc gtcttgagtc caacccggaa agacatgcaa aagcaccact ggcagcagcc
     4321 actggtaatt gatttagagg agttagtctt gaagtcatgc gccggttaag gctaaactga
     4381 aaggacaagt tttggtgact gcgctcctcc aagccagtta cctcggttca aagagttggt
     4441 agctcagaga accttcgaaa aaccgccctg caaggcggtt ttttcgtttt cagagcaaga
     4501 gattacgcgc agaccaaaac gatctcaaga agatcatctt attaatcaga taaaatattt
     4561 ctaggctcat gagcccgaag tggcgagccc gatcttcccc atcggtgatg tcggcgatat
     4621 aggcgccagc aaccgcacct gtggcgccgg tgatgccggc cacgatgcgt ccggcgtaga
     4681 ggatctgctc atgtttgaca gcttatcatc gatgcataat gtgcctgtca aatggacgaa
     4741 gcagggattc tgcaaaccct atgctactcc gtcaagccgt caattgtctg attcgttacc
     4801 aattatgaca acttgacggc tacatcattc actttttctt cacaaccggc acggaactcg
     4861 ctcgggctgg ccccggtgca ttttttaaat acccgcgaga aatagagttg atcgtcaaaa
     4921 ccaacattgc gaccgacggt ggcgataggc atccgggtgg tgctcaaaag cagcttcgcc
     4981 tggctgatac gttggtcctc gcgccagctt aagacgctaa tccctaactg ctggcggaaa
     5041 agatgtgaca gacgcgacgg cgacaagcaa acatgctgtg cgacgctggc gatatcaaaa
     5101 ttgctgtctg ccaggtgatc gctgatgtac tgacaagcct cgcgtacccg attatccatc
     5161 ggtggatgga gcgactcgtt aatcgcttcc atgcgccgca gtaacaattg ctcaagcaga
     5221 tttatcgcca gcagctccga atagcgccct tccccttgcc cggcgttaat gatttgccca
     5281 aacaggtcgc tgaaatgcgg ctggtgcgct tcatccgggc gaaagaaccc cgtattggca
     5341 aatattgacg gccagttaag ccattcatgc cagtaggcgc gcggacgaaa gtaaacccac
     5401 tggtgatacc attcgcgagc ctccggatga cgaccgtagt gatgaatctc tcctggcggg
     5461 aacagcaaaa tatcacccgg tcggcaaaca aattctcgtc cctgattttt caccaccccc
     5521 tgaccgcgaa tggtgagatt gagaatataa cctttcattc ccagcggtcg gtcgataaaa
     5581 aaatcgagat aaccgttggc ctcaatcggc gttaaacccg ccaccagatg ggcattaaac
     5641 gagtatcccg gcagcagggg atcattttgc gcttcagcca tacttttcat actcccgcca
     5701 ttcagagaag aaaccaattg tccatattgc atcagacatt gccgtcactg cgtcttttac
     5761 tggctcttct cgctaaccaa accggtaacc ccgcttatta aaagcattct gtaacaaagc
     5821 gggaccaaag ccatgacaaa aacgcgtaac aaaagtgtct ataatcacgg cagaaaagtc
     5881 cacattgatt atttgcacgg cgtcacactt tgctatgcca tagcattttt atccataaga
     5941 ttagcggatc ctacctgacg ctttttatcg caactctcta ctgtttctcc at
//
