# Supplementary material for: Microfluidic assessment of adhesion by surface display (MAPS-D): a novel method for evaluating peptide adhesion to polystyrene and poly(methyl methacrylate)
Source: RSC Adv. 2025 Sep 17;15(40):33854–67. doi: 10.1039/d5ra02983j (PMC12442031; doi:10.1039/d5ra02983j)
Supplement: RA-015-D5RA02983J-s002 [file RA-015-D5RA02983J-s002.zip › Plasmid maps/pFES.2AB.gbk]

LOCUS       Exported                5480 bp ds-DNA     circular SYN 11-AUG-2021
DEFINITION  .
ACCESSION   urn.local...b-5zs34eu
VERSION     .
KEYWORDS    .
SOURCE      synthetic DNA construct
  ORGANISM  synthetic DNA construct
REFERENCE   1  (bases 1 to 5480)
  AUTHORS   .
  TITLE     Direct Submission
  JOURNAL   Exported Wednesday, Aug 11, 2021 from SnapGene 5.2.2
            https://www.snapgene.com
COMMENT     ##Comment-START##
            Comment :: Created: Friday, November 15, 2013 9:36 AM 
            ##Comment-END##
FEATURES             Location/Qualifiers
     source          1..5480
                     /organism="synthetic DNA construct"
                     /mol_type="other DNA"
     promoter        82..119
                     /note="color: #ffffff"
     gene            158..174
                     /standard_name="T7_transl_en_RBS"
                     /label=T7_transl_en_RBS
                     /note="color: #a6acb3; direction: RIGHT"
     sig_peptide     183..296
                     /standard_name="Tat signal peptide"
                     /label=Tat signal peptide
                     /note="color: #cc99b2"
     misc_feature    303..914
                     /standard_name="Sce VMA N-term intein"
                     /label=Sce VMA N-term intein
                     /note="Geneious type: ORF"
                     /note="color: #a6acb3"
     misc_feature    459..470
                     /standard_name="araO1 reg"
                     /label=araO1 reg
                     /note="Geneious type: regulatory sequence"
                     /note="color: #a6acb3"
     misc_feature    915..1127
                     /standard_name="N-term endonuclease fragment"
                     /label=N-term endonuclease fragment
                     /note="Geneious type: ORF"
                     /note="color: #a6acb3"
     primer_bind     1000..1029
                     /standard_name="1,000 F"
                     /label=1,000 F
                     /note="color: #a020f0; direction: RIGHT"
     primer_bind     1000..1028
                     /standard_name="1,000 F"
                     /label=1,000 F
                     /note="color: #a020f0; direction: RIGHT"
     primer_bind     1000..1027
                     /standard_name="1,000 F"
                     /label=1,000 F
                     /note="color: #a020f0; direction: RIGHT"
     primer_bind     1013..1038
                     /standard_name="pFES.f"
                     /label=pFES.f
                     /note="color: #a020f0; direction: RIGHT"
     misc_feature    1134..1139
                     /standard_name="BsaI-A"
                     /label=BsaI-A
                     /note="color: #a6acb3"
     promoter        1148..1175
                     /note="color: #ffffff"
     regulatory      1176..1193
                     /standard_name="RBS BBa_B0064"
                     /label=RBS BBa_B0064
                     /note="color: #ffffff"
     misc_feature    1194..2177
                     /standard_name="pheS_G294"
                     /label=pheS_G294
                     /note="Geneious type: ORF"
                     /note="color: #a6acb3"
     misc_feature    complement(1344..1350)
                     /standard_name="SapI"
                     /label=SapI
                     /note="color: #a6acb3; direction: LEFT"
     terminator      2178..2232
                     /note="color: #ffffff"
     misc_feature    complement(2238..2243)
                     /standard_name="BsaI-B"
                     /label=BsaI-B
                     /note="color: #a6acb3; direction: LEFT"
     misc_feature    2251..2586
                     /standard_name="C-term endonuclease fragment"
                     /label=C-term endonuclease fragment
                     /note="Geneious type: ORF"
                     /note="color: #a6acb3"
     misc_feature    complement(2304..2328)
                     /standard_name="FES-r"
                     /label=FES-r
                     /note="Geneious type: primer_bind_reverse"
                     /note="color: #a6acb3; direction: LEFT"
     misc_feature    complement(2304..2328)
                     /standard_name="2,328 R"
                     /label=2,328 R
                     /note="Geneious type: primer_bind_reverse"
                     /note="color: #a6acb3; direction: LEFT"
     misc_feature    2587..2790
                     /standard_name="Sce VMA C-term intein"
                     /label=Sce VMA C-term intein
                     /note="Geneious type: ORF"
                     /note="color: #a6acb3"
     misc_feature    2731..3591
                     /standard_name="amp marker"
                     /label=amp marker
                     /note="Geneious type: marker"
                     /note="color: #a6acb3"
     misc_feature    3896..4711
                     /standard_name="kan2 marker"
                     /label=kan2 marker
                     /note="Geneious type: marker"
                     /note="color: #ccffcc; direction: RIGHT"
     terminator      4732..4751
                     /note="color: #ffffff"
     rep_origin      complement(4756..5374)
                     /direction=LEFT
                     /note="color: #ffff00"
     terminator      complement(5388..5409)
                     /note="color: #ffffff; direction: LEFT"
ORIGIN
        1 caccacaatt cagcaaattg tgaacatcat cacgttcatc tttccctggt tgccaatggc
       61 ccattttcct gtcagtaacg agaaggtcgc gaattcaggc gctttttaga ctggtcgtag
      121 gaagatcaca acggtttccc tctagaaata attttgttta actataagaa ggagatatat
      181 tcatgaacaa taacgatctc tttcaggcat cacgtcggcg ttttctggca caactcggcg
      241 gcttaaccgt cgccgggatg ctggggccgt cattgctaac gccgcgacgt gcgactgcgc
      301 ataatgggtg ctttgccaag ggtaccaatg ttttaatggc ggatgggtct attgaatgta
      361 ttgaaaacat tgaggttggt aataaggtca tgggtaaaga tggcagacct cgtgaggtaa
      421 ttaaattgcc cagaggaaga gaaactatgt acagcgtcgt gcagaaaagt cagcacagag
      481 cccacaaaag tgactcaagt cgtgaagtgc cagaattact caagtttacg tgtaatgcga
      541 cccatgagtt ggttgttaga acacctcgta gtgtccgccg tttgtctcgt accattaagg
      601 gtgtcgaata ttttgaagtt attacttttg agatgggcca aaagaaagcc cccgacggta
      661 gaattgttga gcttgtcaag gaagtttcaa agagctaccc aatatctgag gggcctgaga
      721 gagccaacga attagtagaa tcctatagaa aggcttcaaa taaagcttat tttgagtgga
      781 ctattgaggc cagagatctt tctctgttgg gttcccatgt tcgtaaagct acctaccaga
      841 cttacgctcc aattctttat gagaatgacc actttttcga ctacatgcaa aaaagtaagt
      901 ttcatctcac cattgaaggt ccaaaagtac ttgcttattt acttggttta tggattggtg
      961 atggattgtc tgacagggca actttttcgg ttgattccag agatacttct ttgatggaac
     1021 gtgttactga atatgctgaa aagttgaatt tgtgcgccga gtataaggac agaaaagaac
     1081 cacaagttgc caaaactgtt aatttgtact ctaaagttgt cagaggtcat atgggtctcc
     1141 aggtccatac gccgttatac gttgtttacg ctttgaaaga ggggaaatac tagatgtcac
     1201 atctcgcaga actggttgcc agtgcgaagg cggccattag ccaggcgtca gatgttgccg
     1261 cgttagataa tgtgcgcgtc gaatatttgg gtaaaaaagg gcacttaacc cttcagatga
     1321 cgaccctgcg tgagctgccg ccagaagagc gtccggcagc tggtgcggtt atcaacgaag
     1381 cgaaagagca ggttcagcag gcgctgaatg cgcgtaaagc ggaactggaa agcgctgcac
     1441 tgaatgcgcg tctggcggcg gaaacgattg atgtctctct gccaggtcgt cgcattgaaa
     1501 acggcggtct gcatccggtt acccgtacca tcgaccgtat cgaaagtttc ttcggtgagc
     1561 ttggctttac cgtggcaacc gggccggaaa tcgaagacga ttatcataac ttcgatgctc
     1621 tgaacattcc tggtcaccac ccggcgcgcg ctgaccacga cactttctgg tttgacacta
     1681 cccgcctgct gcgtacccag acctctggcg tacagatccg caccatgaaa gcccagcagc
     1741 caccgattcg tatcatcgcg cctggccgtg tttatcgtaa cgactacgac cagactcaca
     1801 cgccgatgtt ccatcagatg gaaggtctga ttgttgatac caacatcagc tttaccaacc
     1861 tgaaaggcac gctgcacgac ttcctgcgta acttctttga ggaagatttg cagattcgct
     1921 tccgtccttc ctacttcccg tttaccgaac cttctgcaga agtggacgtc atgggtaaaa
     1981 acggtaaatg gctggaagtg ctgggctgcg ggatggtgca tccgaacgtg ttgcgtaacg
     2041 ttggcatcga cccggaagtt tactctggtt tcggcttcgg gatggggatg gagcgtctga
     2101 ctatgttgcg ttacggcgtc accgacctgc gttcattctt cgaaaacgat ctgcgtttcc
     2161 tcaaacagtt taaataaaga aacagcaaac aatccaaaac gccgcgttca gcggcgtttt
     2221 ttctgctttt ctgcttcgag accaactagt ggtattcgca ataatcttaa tactgagaat
     2281 ccattatggg acgctattgt tggcttagga ttcttgaagg acggtgtcaa aaatattcct
     2341 tctttcttgt ctacggacaa tatcggtact cgtgaaacat ttcttgctgg tctaattgat
     2401 tctgatggct atgttactga tgagcatggt attaaagcaa caataaagac aattcatact
     2461 tctgtcagag atggtttggt ttcccttgct cgttctttag gcttagtagt ctcggttaac
     2521 gcagaacctg ctaaggttga catgaatggc accaaacata aaattagtta tgctatttat
     2581 atgtctggtg gagatgtttt gcttaacgtt ctttcgaagt gtgccggctc taaaaaattc
     2641 aggcctgctc ccgccgctgc ttttgcacgt gagtgccgcg gattttattt cgagttacaa
     2701 gaattgaagg aagacgatta ttatgggatt actttatctg atgattctga tcatcagttt
     2761 ttgcttgcca accaggttgt cgtccataat tgcgctagtc acccagaaac gctggtgaaa
     2821 gtaaaagatg ctgaagatca gttgggtgca cgagtgggtt acatcgaact ggatctcaac
     2881 agcggtaaga tccttgagag ttttcgcccc gaagaacgtt ttccaatgat gagcactttt
     2941 aaagttctgc tatgtggcgc ggtattatcc cgtgttgacg ccgggcaaga gcaactcggt
     3001 cgccgcatac actattctca gaatgacttg gttgagtact caccagtcac agaaaagcat
     3061 cttacggatg gcatgacagt aagagaatta tgcagtgctg ccataaccat gagtgataac
     3121 actgcggcca acttacttct gacaacgatc ggaggaccga aggagctaac cgcttttttg
     3181 cacaacatgg gggatcatgt aactcgcctt gatcgttggg aaccggagct gaatgaagcc
     3241 ataccaaacg acgagcgtga caccacgatg cctgcagcaa tggcaacaac gttgcgcaaa
     3301 ctattaactg gcgaactact tactctagct tcccggcaac aattaataga ctggatggag
     3361 gcggataaag ttgcaggacc acttctgcgc tcggcccttc cggctggctg gtttattgct
     3421 gataaatctg gagccggtga gcgtggttcc cgcggtatca ttgcagcact ggggccagat
     3481 ggtaagccct cccgtatcgt agttatctac acgacgggga gtcaggcaac tatggatgaa
     3541 cgaaatagac agatcgctga gataggtgcc tcactgatta agcattggta agaattcgat
     3601 ttttccaatg atgagcactt tttgatcaga aaaaaaggat catatcgtca attattacct
     3661 ccacggggag agcctgagca aactggcctc aggcatgacg aattctctag atatcgctca
     3721 atactgacca tttaaatcat acctgacctc catagcagaa agtcaaaagc ctccgaccgg
     3781 aggcttttga cttgatcggc acgtaagagg ttccaacttt caccataatg aaataagatc
     3841 actaccgggc gtattttttg agttatcgag attttcagga gctaaggaag ctaaaatgag
     3901 ccatattcaa cgggaaacgt cttgctcgag gccgcgatta aattccaaca tggatgctga
     3961 tttatatggg tataaatggg ctcgcgataa tgtcgggcaa tcaggtgcga caatctatcg
     4021 attgtatggg aagcccgatg cgccagagtt gtttctgaaa catggcaaag gtagcgttgc
     4081 caatgatgtt acagatgaga tggtcaggct aaactggctg acggaattta tgcctcttcc
     4141 gaccatcaag cattttatcc gtactcctga tgatgcatgg ttactcacca ctgcgatccc
     4201 agggaaaaca gcattccagg tattagaaga atatcctgat tcaggtgaaa atattgttga
     4261 tgcgctggca gtgttcctgc gccggttgca ttcgattcct gtttgtaatt gtccttttaa
     4321 cggcgatcgc gtatttcgcc ttgctcaggc gcaatcacga atgaataacg gtttggttgg
     4381 tgcgagtgat tttgatgacg agcgtaatgg ctggcctgtt gaacaagtct ggaaagaaat
     4441 gcataagctt ttgccattct caccggattc agtcgtcact catggtgatt tctcacttga
     4501 taaccttatt tttgacgagg ggaaattaat aggttgtatt gatgttggac gagtcggaat
     4561 cgcagaccga taccaggatc ttgccatcct atggaactgc ctcggtgagt tttctccttc
     4621 attacagaaa cggctttttc aaaaatatgg tattgataat cctgatatga ataaattgca
     4681 gtttcacttg atgctcgatg agtttttctg agggcccaaa tgtaatcacc tggctcacct
     4741 tcgggtgggc ctttctgcgt tgctggcgtt tttccatagg ctccgccccc ctgacgagca
     4801 tcacaaaaat cgatgctcaa gtcagaggtg gcgaaacccg acaggactat aaagatacca
     4861 ggcgtttccc cctggaagct ccctcgtgcg ctctcctgtt ccgaccctgc cgcttaccgg
     4921 atacctgtcc gcctttctcc cttcgggaag cgtggcgctt tctcatagct cacgctgtag
     4981 gtatctcagt tcggtgtagg tcgttcgctc caagctgggc tgtgtgcacg aaccccccgt
     5041 tcagcccgac cgctgcgcct tatccggtaa ctatcgtctt gagtccaacc cggtaagaca
     5101 cgacttatcg ccactggcag cagccactgg taacaggatt agcagagcga ggtatgtagg
     5161 cggtgctaca gagttcttga agtggtggcc taactacggc tacactagaa gaacagtatt
     5221 tggtatctgc gctctgctga agccagttac ctcggaaaaa gagttggtag ctcttgatcc
     5281 ggcaaacaaa ccaccgctgg tagcggtggt ttttttgttt gcaagcagca gattacgcgc
     5341 agaaaaaaag gatctcaaga agatcctttg attttctacc gaagaaaggc ccacccgtga
     5401 aggtgagcca gtgagttgat tgcagtccag ttacgctgga gtctgaggct cgtcctgaat
     5461 gatatcaagc ttgaattcgt
//
