# Supplementary material for: Microfluidic assessment of adhesion by surface display (MAPS-D): a novel method for evaluating peptide adhesion to polystyrene and poly(methyl methacrylate)
Source: RSC Adv. 2025 Sep 17;15(40):33854–67. doi: 10.1039/d5ra02983j (PMC12442031; doi:10.1039/d5ra02983j)
Supplement: RA-015-D5RA02983J-s002 [file RA-015-D5RA02983J-s002.zip › Plasmid maps/pYTK001 - 234 UTK mRFP DO.gbk]

LOCUS       Exported                2573 bp ds-DNA     circular SYN 11-AUG-2021
DEFINITION  Golden Gate/Type IIS Cloning ligation product.
ACCESSION   urn.local...1wk-c9a9vny
VERSION     .
KEYWORDS    .
SOURCE      synthetic DNA construct
  ORGANISM  synthetic DNA construct
REFERENCE   1  (bases 1 to 2573)
  AUTHORS   .
  TITLE     Direct Submission
  JOURNAL   Exported Wednesday, Aug 11, 2021 from SnapGene 5.2.2
            https://www.snapgene.com
FEATURES             Location/Qualifiers
     source          1..2573
                     /organism="synthetic DNA construct"
                     /mol_type="other DNA"
     misc_feature    1..4
                     /label=Ligation
                     /label=nonstandard type: ligation
                     /note="color: #a6acb3"
     misc_feature    complement(10..15)
                     /label=BsaI
                     /note="Geneious type: restriction site"
                     /note="/Methylation=Dcm:variable, CpG:variable, EcoBI:cut"
                     /note="/Recognition_pattern=GGTCTC(1/5)"
                     /note="/annotation_group=GGTCTC"
                     /note="color: #a6acb3; direction: LEFT"
     promoter        18..71
                     /label=Bba_R0040 TetR Promoter
                     /note="/Transferred_From=pYTK083, pYTK084, pYTK085, 
                     pYTK089,pYTK090, pYTK091"
                     /note="/Transferred_Similarity=100.00%"
                     /note="color: #ff9d9a"
     RBS             72..96
                     /label=mRFP1 Ribsosome Binding Site
                     /note="/Transferred_From=pYTK083, pYTK084, pYTK085, 
                     pYTK089,pYTK090, pYTK091"
                     /note="/Transferred_Similarity=100.00%"
                     /note="color: #ff9d9a"
     CDS             97..774
                     /label=mRFP1
                     /note="/Transferred_From=pYTK083, pYTK084, pYTK085, 
                     pYTK089,pYTK090, pYTK091"
                     /note="/Transferred_Similarity=100.00%"
                     /note="color: #c16969; direction: RIGHT"
     terminator      784..912
                     /label=BBa_B0015 Terminator
                     /note="/Transferred_From=pYTK001, pYTK047, pYTK050, 
                     pYTK083,pYTK084, pYTK085, pYTK089, pYTK090, pYTK091, 
                     pYTK095, pYTK096"
                     /note="/Transferred_Similarity=100.00%"
                     /note="color: #9eff91"
     terminator      879..898
                     /label=stem_loop_early_T7 term
                     /note="/Imported_from=Pla sMapper"
                     /note="/Transferred_From=stem_loop_early_T7 term"
                     /note="/Transferred_Similarity=100.00%"
                     /note="color: #ffffff"
     misc_feature    917..922
                     /label=BsaI
                     /note="Geneious type: restriction site"
                     /note="/Methylation=Dcm:variable, CpG:variable, EcoBI:cut"
                     /note="/Recognition_pattern=GGTCTC(1/5)"
                     /note="/annotation_group=GGTCTC"
                     /note="color: #a6acb3"
     misc_feature    928..931
                     /label=Ligation
                     /label=nonstandard type: ligation
                     /note="color: #a6acb3"
     misc_feature    928..931
                     /label=pYTK001 (concatenated sequence 1)
                     /note="Geneious type: Concatenated sequence"
                     /note="/Source=referenceToDocument: urn:local:.:7m-c1ptf15"
                     /note="color: #a6acb3"
     misc_feature    complement(934..1042)
                     /label=CamR Terminator
                     /note="/Transferred_From=pYTK001"
                     /note="/Transferred_Similarity=100.00%"
                     /note="color: #66ccff; direction: LEFT"
     terminator      complement(934..1042)
                     /label=CamR Terminator
                     /note="/Transferred_From=pYTK002, pYTK003, pYTK004, 
                     pYTK005,pYTK006, pYTK007, pYTK008, pYTK009, pYTK010, 
                     pYTK011, pYTK012, pYTK013, pYTK014, pYTK015, pYTK016, 
                     pYTK017, pYTK018, pYTK019, pYTK020, pYTK021, pYTK022, 
                     pYTK023, pYTK024, pYTK025, pYTK026, pYTK027, pYTK028, 
                     pYTK029, pYTK030, pYTK031, pYTK032, pYTK033, pYTK034, 
                     pYTK035, pYTK036, pYTK037, pYTK038, pYTK039, pYTK040, 
                     pYTK041, pYTK042, pYTK043, pYTK044, pYTK045, pYTK046, 
                     pYTK047, pYTK048, pYTK049, pYTK050, pYTK051, pYTK052, 
                     pYTK053, pYTK054, pYTK055, pYTK056, pYTK057, pYTK058, 
                     pYTK059, pYTK060, pYTK061, pYTK062, pYTK063, pYTK064, 
                     pYTK065, pYTK066, pYTK067, pYTK068, pYTK069, pYTK070, 
                     pYTK071, pYTK072, pYTK073, pYTK074, pYTK075, pYTK076, 
                     pYTK077, pYTK078, pYTK079, pYTK080, pYTK081, pYTK082, 
                     pYTK086, pYTK087, pYTK088, pYTK092, pYTK093, pYTK094"
                     /note="/Transferred_Similarity=100.00%"
                     /note="color: #66ccff; direction: LEFT"
     primer_bind     complement(952..969)
                     /label=EJW.EntryVectorseq.Rev
                     /note="color: black; sequence: AGAACGCTCGGTTGCCGC"
     CDS             complement(1043..1702)
                     /label=CamR
                     /note="/Transferred_From=pYTK001, pYTK002, pYTK003, 
                     pYTK004,pYTK005, pYTK006, pYTK007, pYTK008, pYTK009, 
                     pYTK010, pYTK011, pYTK012, pYTK013, pYTK014, pYTK015, 
                     pYTK016, pYTK017, pYTK018, pYTK019, pYTK020, pYTK021, 
                     pYTK022, pYTK023, pYTK024, pYTK025, pYTK026, pYTK027, 
                     pYTK028, pYTK029, pYTK030, pYTK031, pYTK032, pYTK033, 
                     pYTK034, pYTK035, pYTK036, pYTK037, pYTK038, pYTK039, 
                     pYTK040, pYTK041, pYTK042, pYTK043, pYTK044, pYTK045, 
                     pYTK046, pYTK047, pYTK048, pYTK049, pYTK050, pYTK051, 
                     pYTK052, pYTK053, pYTK054, pYTK055, pYTK056, pYTK057, 
                     pYTK058, pYTK059, pYTK060, pYTK061, pYTK062, pYTK063, 
                     pYTK064, pYTK065, pYTK066, pYTK067, pYTK068, pYTK069, 
                     pYTK070, pYTK071, pYTK072, pYTK073, pYTK074, pYTK075, 
                     pYTK076, pYTK077, pYTK078, pYTK079, pYTK080, pYTK081, 
                     pYTK082, pYTK086, pYTK087, pYTK088, pYTK092, pYTK093, 
                     pYTK094"
                     /note="/Transferred_Similarity=100.00%"
                     /note="color: #0000ff; direction: LEFT"
     promoter        complement(1703..1807)
                     /label=CamR Promoter
                     /note="/Transferred_From=pYTK001, pYTK002, pYTK003, 
                     pYTK004,pYTK005, pYTK006, pYTK007, pYTK008, pYTK009, 
                     pYTK010, pYTK011, pYTK012, pYTK013, pYTK014, pYTK015, 
                     pYTK016, pYTK017, pYTK018, pYTK019, pYTK020, pYTK021, 
                     pYTK022, pYTK023, pYTK024, pYTK025, pYTK026, pYTK027, 
                     pYTK028, pYTK029, pYTK030, pYTK031, pYTK032, pYTK033, 
                     pYTK034, pYTK035, pYTK036, pYTK037, pYTK038, pYTK039, 
                     pYTK040, pYTK041, pYTK042, pYTK043, pYTK044, pYTK045, 
                     pYTK046, pYTK047, pYTK048, pYTK049, pYTK050, pYTK051, 
                     pYTK052, pYTK053, pYTK054, pYTK055, pYTK056, pYTK057, 
                     pYTK058, pYTK059, pYTK060, pYTK061, pYTK062, pYTK063, 
                     pYTK064, pYTK065, pYTK066, pYTK067, pYTK068, pYTK069, 
                     pYTK070, pYTK071, pYTK072, pYTK073, pYTK074, pYTK075, 
                     pYTK076, pYTK077, pYTK078, pYTK079, pYTK080, pYTK081, 
                     pYTK082, pYTK086, pYTK087, pYTK088, pYTK092, pYTK093, 
                     pYTK094"
                     /note="/Transferred_Similarity=100.00%"
                     /note="color: #66ccff; direction: LEFT"
     rep_origin      complement(1808..2571)
                     /direction=LEFT
                     /label=ColE1
                     /note="/Transferred_From=pYTK001, pYTK002, pYTK003, 
                     pYTK004,pYTK005, pYTK006, pYTK007, pYTK008, pYTK009, 
                     pYTK010, pYTK011, pYTK012, pYTK013, pYTK014, pYTK015, 
                     pYTK016, pYTK017, pYTK018, pYTK019, pYTK020, pYTK021, 
                     pYTK022, pYTK023, pYTK024, pYTK025, pYTK026, pYTK027, 
                     pYTK028, pYTK029, pYTK030, pYTK031, pYTK032, pYTK033, 
                     pYTK034, pYTK035, pYTK036, pYTK037, pYTK038, pYTK039, 
                     pYTK040, pYTK041, pYTK042, pYTK043, pYTK044, pYTK045, 
                     pYTK046, pYTK047, pYTK048, pYTK049, pYTK050, pYTK051, 
                     pYTK052, pYTK053, pYTK054, pYTK055, pYTK056, pYTK057, 
                     pYTK058, pYTK059, pYTK060, pYTK061, pYTK062, pYTK063, 
                     pYTK064, pYTK065, pYTK066, pYTK067, pYTK068, pYTK069, 
                     pYTK070, pYTK071, pYTK072, pYTK073, pYTK074, pYTK075, 
                     pYTK076, pYTK077, pYTK078, pYTK079, pYTK080, pYTK081, 
                     pYTK082, pYTK083, pYTK084, pYTK085, pYTK086, pYTK087, 
                     pYTK088, pYTK089, pYTK090, pYTK091, pYTK092, pYTK093, 
                     pYTK094, pYTK095, pYTK096"
                     /note="/Transferred_Similarity=100.00%"
                     /note="color: #7f7f7f"
     primer_bind     complement(1951..1973)
                     /label=EJW.seq.PRCV.13.F
                     /note="color: black; sequence: AGCTCTTGATCCGGCAAACAAAC"
     primer_bind     1964..1988
                     /label=EJW.seq.PRCV.12.R
                     /note="color: black; sequence: ATCAAGAGCTACCAACTCTTTTTCC"
     primer_bind     2162..2187
                     /label=JG.pBR322.F
                     /note="color: black; sequence: CAAGACGATAGTTACCGGATAAGGCG"
     primer_bind     complement(2162..2187)
                     /label=JG.pBR322.R
                     /note="color: black; sequence: CGCCTTATCCGGTAACTATCGTCTTG"
     primer_bind     complement(2366..2384)
                     /label=Seq_primer.4.R
                     /note="color: black; sequence: CAGGCGTTTCCCCCTGGAA"
     primer_bind     2376..2399
                     /label=Seq_primer.5.F
                     /note="color: black; sequence: AAACGCCTGGTATCTTTATAGTCC"
     primer_bind     complement(2460..2480)
                     /label=EJW.seq.PRCV.11.F
                     /note="color: black; sequence: CTGGCGTTTTTCCATAGGCTC"
     primer_bind     2472..2489
                     /label=EJW.seq.PRCV.10.R
                     /note="color: black; sequence: AAACGCCAGCAACGCGGC"
ORIGIN
        1 tcggaacgtg agaccagtcc ctatcagtga tagagattga catccctatc agtgatagag
       61 atactgagca cggatctgaa agaggagaaa ggatctatgg cgagtagcga agacgttatc
      121 aaagagttca tgcgtttcaa agttcgtatg gaaggttccg ttaacggtca cgagttcgaa
      181 atcgaaggtg aaggtgaagg tcgtccgtac gaaggtactc agaccgctaa actgaaagtt
      241 accaaaggtg gtccgctgcc gttcgcttgg gacatcctgt ccccgcagtt ccagtacggt
      301 tccaaagctt acgttaaaca cccggctgac atcccggact acctgaaact gtccttcccg
      361 gaaggtttca aatgggaacg tgttatgaac ttcgaagacg gtggtgttgt taccgttacc
      421 caggactcct ccctgcaaga cggtgagttc atctacaaag ttaaactgcg tggtactaac
      481 ttcccgtccg acggtccggt tatgcagaaa aaaaccatgg gttgggaagc ttccaccgaa
      541 cgtatgtacc cggaagacgg tgctctgaaa ggtgaaatca aaatgcgtct gaaactgaaa
      601 gacggtggtc actacgacgc tgaagttaaa accacctaca tggctaaaaa accggttcag
      661 ctgccgggtg cttacaaaac cgacatcaaa ctggacatca cctcccacaa cgaagactac
      721 accatcgttg aacagtacga acgtgctgaa ggtcgtcact ccaccggtgc ttaataagga
      781 tctccaggca tcaaataaaa cgaaaggctc agtcgaaaga ctgggccttt cgttttatct
      841 gttgtttgtc ggtgaacgct ctctactaga gtcacactgg ctcaccttcg ggtgggcctt
      901 tctgcgttta taagtcggtc tcagctggac cagaccaata aaaaacgccc ggcggcaacc
      961 gagcgttctg aacaaatcca gatggagttc tgaggtcatt actggatcta tcaacaggag
     1021 tccaagcgag ctcgatatca aattacgccc cgccctgcca ctcatcgcag tactgttgta
     1081 attcattaag cattctgccg acatggaagc catcacaaac ggcatgatga acctgaatcg
     1141 ccagcggcat cagcaccttg tcgccttgcg tataatattt gcccatggtg aaaacggggg
     1201 cgaagaagtt gtccatattg gccacgttta aatcaaaact ggtgaaactc acccagggat
     1261 tggctgaaac gaaaaacata ttctcaataa accctttagg gaaataggcc aggttttcac
     1321 cgtaacacgc cacatcttgc gaatatatgt gtagaaactg ccggaaatcg tcgtggtatt
     1381 cactccagag cgatgaaaac gtttcagttt gctcatggaa aacggtgtaa caagggtgaa
     1441 cactatccca tatcaccagc tcaccgtctt tcattgccat acgaaattcc ggatgagcat
     1501 tcatcaggcg ggcaagaatg tgaataaagg ccggataaaa cttgtgctta tttttcttta
     1561 cggtctttaa aaaggccgta atatccagct gaacggtctg gttataggta cattgagcaa
     1621 ctgactgaaa tgcctcaaaa tgttctttac gatgccattg ggatatatca acggtggtat
     1681 atccagtgat ttttttctcc attttagctt ccttagctcc tgaaaatctc gataactcaa
     1741 aaaatacgcc cggtagtgat cttatttcat tatggtgaaa gttggaacct cttacgtgcc
     1801 cgatcaatca tgaccaaaat cccttaacgt gagttttcgt tccactgagc gtcagacccc
     1861 gtagaaaaga tcaaaggatc ttcttgagat cctttttttc tgcgcgtaat ctgctgcttg
     1921 caaacaaaaa aaccaccgct accagcggtg gtttgtttgc cggatcaaga gctaccaact
     1981 ctttttccga aggtaactgg cttcagcaga gcgcagatac caaatactgt tcttctagtg
     2041 tagccgtagt taggccacca cttcaagaac tctgtagcac cgcctacata cctcgctctg
     2101 ctaatcctgt taccagtggc tgctgccagt ggcgataagt cgtgtcttac cgggttggac
     2161 tcaagacgat agttaccgga taaggcgcag cggtcgggct gaacgggggg ttcgtgcaca
     2221 cagcccagct tggagcgaac gacctacacc gaactgagat acctacagcg tgagctatga
     2281 gaaagcgcca cgcttcccga agggagaaag gcggacaggt atccggtaag cggcagggtc
     2341 ggaacaggag agcgcacgag ggagcttcca gggggaaacg cctggtatct ttatagtcct
     2401 gtcgggtttc gccacctctg acttgagcgt cgatttttgt gatgctcgtc aggggggcgg
     2461 agcctatgga aaaacgccag caacgcggcc tttttacggt tcctggcctt ttgctggcct
     2521 tttgctcaca tgttctttcc tgcgttatcc cctgattctg tggataaccg tag
//
