# Supplementary material for: Microfluidic assessment of adhesion by surface display (MAPS-D): a novel method for evaluating peptide adhesion to polystyrene and poly(methyl methacrylate)
Source: RSC Adv. 2025 Sep 17;15(40):33854–67. doi: 10.1039/d5ra02983j (PMC12442031; doi:10.1039/d5ra02983j)
Supplement: RA-015-D5RA02983J-s002 [file RA-015-D5RA02983J-s002.zip › Plasmid maps/README on these files.txt]

- These .gbk files are the sequences and major annotated features of all the plasmids described in this paper.

- These files use SnapGene Viewer, but can be opened using Notepad. 

- Notepad will show metadata that appears as graphical information in SnapGene, ApE, or other gene editing software. 
